# Supplementary material for: Niche Filling Dynamics of Ragweed (Ambrosia artemisiifolia L.) during Global Invasion
Source: Plants (Basel). 2023 Mar 14;12(6):1313. doi: 10.3390/plants12061313 (PMC10055026; doi:10.3390/plants12061313)
Supplement: Supplementary file 1 [file plants-12-01313-s001.zip]

Archive with 1 entries (1 files):
- plants-2248176-supplementary.pdf
